# Supplementary material for: Associations Between the Presence of Primary Headaches and Quality of Life in University Students
Source: Medicina (Kaunas). 2026 Mar 22;62(3):601. doi: 10.3390/medicina62030601 (PMC13027642; doi:10.3390/medicina62030601)
Supplement: Supplementary file 1 [file medicina-62-00601-s001.zip]

Archive with 1 entries (1 files):
- medicina-4187821-supplementary.pdf
